# Supplementary material for: Ultrasound-Assisted Solid-Phase Affibody Synthesis Using ZEGFR:1907 as an Example—Superior to the Conventional Protocol?
Source: Pharmaceuticals (Basel). 2024 Sep 27;17(10):1280. doi: 10.3390/ph17101280 (PMC11510254; doi:10.3390/ph17101280)
Supplement: Supplementary file 1 [file pharmaceuticals-17-01280-s001.zip]

Archive with 1 entries (1 files):
- pharmaceuticals-3208977-supplementary.pdf
